# Supplementary material for: Synthesis and Photocatalytic Performance of a Ferrite-Based Tungstate Nanocomposite for Imidacloprid Removal
Source: Nanomaterials (Basel). 2026 Jun 11;16(12):721. doi: 10.3390/nano16120721 (PMC13304741; doi:10.3390/nano16120721)
Supplement: Supplementary file 1 [file nanomaterials-16-00721-s001.zip]

Archive with 1 entries (1 files):
- nanomaterials-4326948-supplementary.pdf
